# Supplementary material for: Exclusive Fish Oil Lipid Emulsion Rescue Strategy Improves Cholestasis in Neonates on Partially Fish Oil-Based Lipid Emulsion: A Pilot Study
Source: Nutrients. 2023 Jan 18;15(3):509. doi: 10.3390/nu15030509 (PMC9920606; doi:10.3390/nu15030509)
Supplement: Supplementary file 1 [file nutrients-15-00509-s001.zip]

Archive with 1 entries (1 files):
- nutrients-2051737-supplementary.pdf
